# Supplementary material for: Activated Carbon Fiber Cloth/Biomimetic Apatite: A Dual Drug Delivery System
Source: Int J Mol Sci. 2021 Nov 12;22(22):12247. doi: 10.3390/ijms222212247 (PMC8624510; doi:10.3390/ijms222212247)
Supplement: Supplementary file 1 [file ijms-22-12247-s001.zip]

Archive with 1 entries (1 files):
- ijms-1430594-supplementary.pdf
